# Supplementary material for: Shifts in symbiotic associations in plants capable of forming multiple root symbioses across a long‐term soil chronosequence
Source: Ecol Evol. 2016 Mar 8;6(8):2368–77. doi: 10.1002/ece3.2000 (PMC4782245; doi:10.1002/ece3.2000)
Supplement: Supplementary file 3 — Table S3. Data file used in this study with plant biomass, N and P concentration, AM and ECM root colonization, and nodule biomass. [file ECE3-6-2368-s003.csv]

pot	N	P	species	neigh	stage	rep	shoot.g	root.g	nodules	biomass	AM	EM	i.B	grow
28	14.6	0.1	Acacia	Alone	Old	2	2.21	1.3251114	0.057000001	3.592111401	1.315	7.236842105	0.058784606	3.533326794
180	6.3	0.2	Melaleuca	Alone	Old	7	1.69	0.6648	0	2.3548	1.652892562	15.70247934	0.355346196	1.999453804
102	15.1	0.1	Acacia	Alone	Old	4	1.4838436	1.3488306	0.035312721	2.867986921	2.097902098	5.594405594	0.032313468	2.835673532
118	15	0.2	Acacia	Alone	Old	6	2.47	1.2839684	0.067999999	3.821968399	2.173913043	7.971014493	0.127412053	3.694556347
111	15.2	0.2	Acacia	Alone	Old	5	1.5379134	1.2857602	0.060173116	2.883846716	2.721088435	8.843537415	0.072400299	2.811446501
225	5.2	0.2	Melaleuca	Alone	Old	10	1.81	0.6702	0	2.4802	2.721088435	12.92517007	0.152795999	2.327404001
69	3.5	0.2	Melaleuca	Alone	Old	3	1.45	0.9954	0	2.4454	2.777777778	35.41666667	0.270301489	2.175098511
161	16.6	0.1	Acacia	Alone	Old	8	1.94	1.3405178	0.040999999	3.321517799	3.472222222	11.11111111	0.399584041	2.921933759
188	3.7	0.1	Melaleuca	Alone	Old	8	1.6	1.1654	0	2.7654	3.496503497	19.58041958	0.216651999	2.548748001
135	12.5	0.1	Acacia	Alone	Old	7	2.68	1.391585	0.093000001	4.164585001	3.597122302	6.474820144	0.072400299	4.092184701
230	18.9	0.2	Acacia	Alone	Old	9	2.16	1.1259398	0.063000001	3.348939801	3.703703704	6.666666667	0.054546565	3.294393235
19	6.9	0.2	Melaleuca	Alone	Old	1	2.41	0.9902	0	3.4002	3.921568627	22.22222222	0.186292164	3.213907836
202	2.9	0.3	Melaleuca	Alone	Old	9	1.91	1.003	0	2.913	4.255319149	17.0212766	0.329906607	2.583093393
269	18.1	0.2	Acacia	Alone	Old	10	1.6422742	1.3017118	0.066451617	3.010437617	4.605263158	8.552631579	0.035635469	2.974802131
189	31.5	0.3	Acacia	Alone	Intermediate	7	4.7849871	2.7751601	0.234025726	7.794172926	5.072463768	2.898550725	0.067711986	7.726461014
5	17.1	0.2	Acacia	Alone	Old	1	1.96	1.374954	0.043999999	3.378953999	5.34351145	9.923664122	0.050459677	3.328494323
257	25	0.7	Acacia	Alone	Intermediate	10	5.32	3.5601958	0.232000004	9.112195804	5.64516129	4.838709677	0.054546565	9.057649235
84	13.8	0.2	Acacia	Alone	Old	3	2.66	1.4655148	0.073000001	4.198514801	5.714285714	8	0.072400299	4.126114501
221	6.3	6.2	Melaleuca	Alone	Intermediate	8	4.47	2.0852	0	6.5552	5.839416058	10.2189781	0.261219654	6.293980346
49	4.9	0.2	Melaleuca	Alone	Old	2	1.39	1.7424	0	3.1324	6.617647059	19.85294118	0.227339253	2.905060747
154	26.1	0.3	Acacia	Alone	Intermediate	6	4.92	2.2742272	0.283000002	7.477227202	7.352941176	4.411764706	0.063173254	7.414053946
82	4.9	0.3	Melaleuca	Alone	Old	4	1.81	1.3292	0	3.1392	7.352941176	16.91176471	0.199019071	2.940180929
66	2.9	10	Melaleuca	Alone	Young	4	0.58	0.4758	0	1.0558	7.407407407	0.0000001	0.419625364	0.636174636
144	6.1	0.2	Melaleuca	Alone	Old	6	1.99	0.9266	0	2.9166	7.633587786	27.48091603	0.277581464	2.639018536
258	17.3	1.1	Acacia	Alone	Young	10	4.1854937	2.5872889	0.467012676	7.239795276	7.857142857	1.428571429	0.035635469	7.204159731
139	13.6	2.3	Acacia	Alone	Young	4	4.7810695	2.6263897	0.463861055	7.871320255	7.874015748	1.57480315	0.032313468	7.839006732
216	6.3	4.4	Melaleuca	Alone	Intermediate	7	4.53	2.9978	0	7.5278	7.874015748	10.23622047	0.521932745	7.005867255
113	29.1	0.5	Acacia	Alone	Intermediate	4	5.32	3.4190756	0.315	9.0540756	8.125	4.375	0.07723771	8.97683789
127	18.1	0.3	Acacia	Alone	Intermediate	5	8.2926549	4.5988721	0.197690152	13.08921715	8.8	4	0.082223753	13.00699345
219	14	1.9	Acacia	Alone	Young	7	6.16	3.9939754	0.436999997	10.5909754	8.888888889	2.222222222	0.023280782	10.56769462
103	4.7	0.5	Melaleuca	Alone	Old	5	2.69	1.117	0	3.807	9.420289855	18.11594203	0.860890766	2.946109234
57	8.9	5.8	Melaleuca	Alone	Intermediate	2	2.16	1.0346	0	3.1946	10.73825503	6.711409396	0.192040821	3.002559179
21	13.3	0.6	Acacia	Alone	Young	1	6.88	4.0398066	0.555999995	11.4758066	11.18881119	3.496503497	0.289824044	11.18598256
217	22.7	2.2	Acacia	Alone	Young	6	6.58	4.2602358	0.699999995	11.5402358	11.20689655	0.862068966	0.046524512	11.49371129
105	14.6	1.3	Acacia	Alone	Young	3	4.7541086	2.9548194	0.543782842	8.252710842	11.49425287	2.298850575	0.109368276	8.143342524
24	5.3	6.7	Melaleuca	Alone	Young	1	0.68	0.3896	0	1.0696	11.85185185	2.962962963	0.414638552	0.654961448
31	6.1	3.1	Melaleuca	Alone	Intermediate	1	5.35	2.2302	0	7.5802	11.88811189	9.79020979	0.744400259	6.835799741
48	26.1	0.4	Acacia	Alone	Intermediate	1	3.86	3.2035134	0.204000002	7.267513402	12.41830065	4.575163399	0.054546565	7.212966835
253	30.2	0.9	Acacia	Alone	Intermediate	9	5.18	3.978678	0.310000001	9.468678001	12.58741259	3.496503497	0.07723771	9.39144029
95	4.5	3.1	Melaleuca	Alone	Young	7	0.32	0.2122	0	0.5322	12.59259259	7.407407407	0.104281332	0.427918668
106	30	0.4	Acacia	Alone	Intermediate	3	5.49	2.7360584	0.193000002	8.419058402	13.04347826	4.968944099	0.237049079	8.182009321
56	14.2	3.2	Acacia	Alone	Young	2	4.94	2.2007478	0.366000002	7.506747802	13.41463415	0.609756098	0.103645505	7.403102295
178	15.1	2.7	Acacia	Alone	Young	5	5.23	2.37616	0.379999997	7.986159997	13.60544218	4.081632653	0.018045151	7.968114849
255	5.4	6.1	Melaleuca	Alone	Intermediate	10	3.23	1.7788	0	5.0088	13.66906475	7.913669065	0.652973483	4.355826517
121	5.9	6.2	Melaleuca	Alone	Intermediate	4	5.09	2.157	0	7.247	14.45783133	16.86746988	0.600697401	6.646302599
249	17	2	Acacia	Alone	Young	9	7.1304364	4.16817	0.476127296	11.7747337	15.26717557	3.053435115	0.121251914	11.65348169
240	6.6	3.3	Melaleuca	Alone	Intermediate	9	4.13	3.0254	0	7.1554	15.32846715	12.40875912	0.774158267	6.381241733
101	28.5	0.3	Acacia	Alone	Intermediate	2	4.81	2.1369684	0.306000002	7.252968402	15.71428571	5.714285714	0.07723771	7.17573069
37	3.8	8.1	Melaleuca	Alone	Young	2	0.5	0.4684	0	0.9684	17.33333333	4	0.478469637	0.489930363
191	23	0.6	Acacia	Alone	Intermediate	8	9.1755496	4.6689428	0.239900737	14.08439314	17.53246753	4.545454545	0.082223753	14.00216945
232	18.6	1.5	Acacia	Alone	Young	8	8.52	3.9905046	0.411999995	12.9225046	19.42446043	0.000001	0.050459677	12.87204492
237	4.1	6	Melaleuca	Alone	Young	10	0.79	0.8236	0	1.6136	20	9.230769231	0.718482025	0.895117975
148	6.4	4.7	Melaleuca	Alone	Intermediate	5	3.12	1.2126	0	4.3326	20.27972028	3.496503497	0.436060963	3.896539037
197	6.6	1	Melaleuca	Alone	Intermediate	6	2.96	1.5242	0	4.4842	21.91780822	8.904109589	0.405523649	4.078676351
98	5.6	1.6	Melaleuca	Alone	Intermediate	3	2.62	1.555	0	4.175	22.81879195	14.09395973	0.393998374	3.781001626
173	5.8	5.2	Melaleuca	Alone	Young	8	0.54	0.4602	0	1.0002	23.61111111	5.555555556	0.285271672	0.714928328
220	5	7.4	Melaleuca	Alone	Young	9	1.69	0.4414	0	2.1314	24.26470588	2.205882353	0.652920902	1.478479098
91	3.8	2.9	Melaleuca	Alone	Young	6	0.32	0.2606	0	0.5806	26.42857143	4.285714286	0.133698052	0.446901948
50	4.1	4.2	Melaleuca	Alone	Young	3	0.59	0.4052	0	0.9952	29.28571429	5	0.413185585	0.582014415
81	6.2	9.5	Melaleuca	Alone	Young	5	1.15	0.8518	0	2.0018	39.07284768	1.324503311	0.420641624	1.581158376
